# Supplementary material for: Evaluation of a Novel Fixative Solution for Liquid-Based Cytology in Diagnostic Cytopathology
Source: Diagnostics (Basel). 2023 Dec 5;13(24):3601. doi: 10.3390/diagnostics13243601 (PMC10742394; doi:10.3390/diagnostics13243601)
Supplement: Supplementary file 1 [file diagnostics-13-03601-s001.zip]

Archive with 1 entries (1 files):
- diagnostics-2705410-supplementary.pdf
